# Supplementary material for: Ammonium ytterbium(III) diphosphate(V)
Source: Acta Crystallogr Sect E Struct Rep Online. 2008 Nov 29;64(Pt 12):i85–6. doi: 10.1107/S1600536808039664 (PMC2960031; doi:10.1107/S1600536808039664)
Supplement: Supplementary file 1 [file e-64-00i85-sup1.cif]

##############################################################################
###                                                                        ###
###        Electronic paper (Acta Crystallographica Section E)             ###
###                                                                        ###
##############################################################################
#                                                                            #
# This CIF contains the data in a paper accepted for publication in Acta     #
# Crystallographica Section E. It conforms to the requirements of Notes      #
# for Authors for Section E, and has been peer reviewed under the auspices   #
# of the IUCr Commission on Journals.                                        #
#                                                                            #
# Full details of the Crystallographic Information File format               #
# are given in the paper "The Crystallographic Information File (CIF):       #
# a New Standard Archive File for Crystallography" by S. R. Hall, F. H.      #
# Allen and I. D. Brown [Acta Cryst. (1991), A47, 655-685].                  #
#                                                                            #
# The current version of the core CIF dictionary is obtainable from          #
# ftp://ftp.iucr.org/pub/cif_core.dic. The current version number is 2.4.    #
#                                                                            #
# Software is freely available for graphical display of the structure(s) in  #
# this CIF.  For information consult the CIF home page http://www.iucr.org/  #
# cif/home.html                                                              #
#                                                                            #
# This file may be used for bona fide research purposes within the           #
# scientific community so long as proper attribution is given to the journal # 
# article from which it was obtained.                                        #
#                                                                            #
##############################################################################
                                             
data_global
_audit_creation_method     'Jana2006 Version : 24/09/2008'
_journal_date_recd_electronic     2008-11-21
_journal_date_accepted     2008-11-25
_journal_name_full     'Acta Crystallographica, Section E'
_journal_year     2008
_journal_volume     64
_journal_issue     12
_journal_page_first     i85
_journal_page_last     i86
_journal_paper_category     QI
_journal_coeditor_code     WM2208
_publ_contact_author_name     'Fejfarova, Karla'
_publ_contact_author_address
;
Institute of Physics
Na Slovance 2
182 21 Praha 8
Czech Republic
;
_publ_contact_author_email     'fejfarov@fzu.cz'
_publ_contact_author_fax     '+420 233 343 184'
_publ_contact_author_phone     '+420 220 318 470'
_publ_section_title
;
Ammonium ytterbium(III) diphosphate(V)
;
loop_
    _publ_author_name
    _publ_author_address
    'Fejfarov\'a, Karla'
;
Institute of Physics
Na Slovance 2
182 21 Praha 8
Czech Republic
;
    'Essehli, Rachid'
;
Department of Chemistry
Faculty of Sciences
University Mohammed 1st
Po Box 717
60 000 Oujda
Morocco
;
    'El Bali, Brahim'
;
Department of Chemistry
Faculty of Sciences
University Mohammed 1st
Po Box 717
60 000 Oujda
Morocco
;
    'Du\<sek, Michal'
;
Institute of Physics
Na Slovance 2
182 21 Praha 8
Czech Republic
;
data_I
_chemical_name_systematic
;
Ammonium ytterbium(III) diphosphate(V)
;
_chemical_name_common     ?
_chemical_formula_moiety     ?
_chemical_formula_sum     'H4 N1 O7 P2 Yb1'
_chemical_formula_structural     '(N H4) Yb (P2 O7)'
_chemical_formula_analytical     ?
_chemical_formula_iupac     'N H4 Yb P2 O7'
_chemical_formula_weight     365
_chemical_melting_point     ?
_symmetry_cell_setting     monoclinic
_symmetry_space_group_name_H-M     'P 21/c'
_symmetry_space_group_name_Hall     '-P 2ybc'
loop_
    _symmetry_equiv_pos_site_id
    _symmetry_equiv_pos_as_xyz
    1 x,y,z
    2 -x,y+1/2,-z+1/2
    3 -x,-y,-z
    4 x,-y+1/2,z+1/2
_cell_length_a     7.6468(2)
_cell_length_b     10.9119(2)
_cell_length_c     8.6129(3)
_cell_angle_alpha     90
_cell_angle_beta     105.645(3)
_cell_angle_gamma     90
_cell_volume     692.04(3)
_cell_formula_units_Z     4
_cell_measurement_reflns_used     8929
_cell_measurement_theta_min     2.765
_cell_measurement_theta_max     26.499
_cell_measurement_temperature     120
_cell_special_details
; ?
;
_exptl_crystal_description     prism
_exptl_crystal_colour     colorless
_exptl_crystal_size_max     0.260
_exptl_crystal_size_mid     0.084
_exptl_crystal_size_min     0.066
_exptl_crystal_density_diffrn     3.50228
_exptl_crystal_density_meas     ?
_exptl_crystal_density_method     ?
_exptl_crystal_F_000     668
_exptl_absorpt_coefficient_mu     13.97
_exptl_absorpt_correction_type     'analytical'
_exptl_absorpt_process_details
;
[implemented in CrysAlis RED (Oxford Diffraction, 2008),
according to Clark & Reid (1995)]
;
_exptl_absorpt_correction_T_min     0.169
_exptl_absorpt_correction_T_max     0.545
_exptl_special_details
;
;
_diffrn_ambient_temperature     120
_diffrn_radiation_type     'Mo K\a'
_diffrn_radiation_wavelength     0.71073
_diffrn_radiation_source     'X-ray tube'
_diffrn_radiation_monochromator     graphite
_diffrn_measurement_device_type
                   'Oxford Diffraction XCalibur 2 with Sapphire 2 area detector'
_diffrn_measurement_device     'four-cycle diffractometer'
_diffrn_measurement_method     'Rotation method data acquisition using \w'
_diffrn_detector_area_resol_mean     8.3438
_diffrn_reflns_number     8574
_diffrn_reflns_av_R_equivalents     0.0233
_diffrn_reflns_av_sigmaI/netI     0.0081
_diffrn_reflns_theta_min     2.77
_diffrn_reflns_theta_max     26.49
_diffrn_reflns_theta_full     26.51
_diffrn_measured_fraction_theta_max     0.993
_diffrn_measured_fraction_theta_full     0.993
_diffrn_reflns_limit_h_min     -9
_diffrn_reflns_limit_h_max     9
_diffrn_reflns_limit_k_min     -13
_diffrn_reflns_limit_k_max     13
_diffrn_reflns_limit_l_min     -10
_diffrn_reflns_limit_l_max     10
_diffrn_reflns_reduction_process
;
Integration of the CCD images was done by program Crysalis RED
(Oxford diffraction, 2008). The same program was used for indexing of the
crystal shape, its refinement and absorption correction.
;
_refine_special_details
;
The refinement was carried out against all reflections. The conventional
<i>R</i>-factor is always based on <i>F</i>. The goodness of fit as well as
the weighted <i>R</i>-factor are based on <i>F</i> and <i>F</i>^2^ for
refinement carried out on <i>F</i> and <i>F</i>^2^, respectively. The
threshold expression is used only for calculating <i>R</i>-factors <i>etc</i>.
and it is not relevant to the choice of reflections for refinement.
The program used for refinement, Jana2006, uses the weighting scheme based on
the experimental expectations, see _refine_ls_weighting_details, that does not
force <i>S</i> to be one. Therefore the values of <i>S</i> are usually larger
than the ones from the <i>SHELX</i> program.
;
_reflns_number_total     1437
_reflns_number_gt     1362
_reflns_threshold_expression     I>3\s(I)
_refine_ls_structure_factor_coef     Fsqd
_refine_ls_R_factor_all     0.0177
_refine_ls_R_factor_gt     0.0163
_refine_ls_wR_factor_gt     0.0599
_refine_ls_wR_factor_ref     0.0608
_refine_ls_goodness_of_fit_ref     1.32
_refine_ls_restrained_S_all     ?
_refine_ls_number_reflns     1437
_refine_ls_number_parameters     113
_refine_ls_number_restraints     4
_refine_ls_number_constraints     4
_refine_ls_hydrogen_treatment     refxyz
_refine_ls_weighting_scheme     sigma
_refine_ls_weighting_details     'w=1/[\s^2^(I)+0.0016I^2^]'
_refine_ls_shift/su_max     0.0387
_refine_ls_shift/su_mean     0.0063
_refine_diff_density_max     0.58
_refine_diff_density_min     -0.50
_refine_ls_extinction_method
                      'B-C type 1 Lorentzian isotropic (Becker & Coppens, 1974)'
_refine_ls_extinction_coef      17E1(6)
_refine_ls_abs_structure_details     ?
_refine_ls_abs_structure_Flack     ?
_refine_ls_abs_structure_Rogers     ?
loop_
    _atom_type_symbol
    _atom_type_scat_dispersion_real
    _atom_type_scat_dispersion_imag
    _atom_type_scat_source
    Yb -0.385 5.549 'International Tables Vol C tables 4.2.6.8 and 6.1.1.1'
    P 0.102 0.094 'International Tables Vol C tables 4.2.6.8 and 6.1.1.1'
    O 0.011 0.006 'International Tables Vol C tables 4.2.6.8 and 6.1.1.1'
    N 0.006 0.003 'International Tables Vol C tables 4.2.6.8 and 6.1.1.1'
    H 0.000 0.000 'International Tables Vol C tables 4.2.6.8 and 6.1.1.1'
    Na 0.036 0.025 'International Tables Vol C tables 4.2.6.8 and 6.1.1.1'
_computing_data_collection     'CrysAlis CCD (Oxford Diffraction, 2005)'
_computing_cell_refinement     'CrysAlis RED (Oxford Diffraction, 2008)'
_computing_data_reduction     'CrysAlis RED (Oxford Diffraction, 2008)'
_computing_structure_solution     'SIR2002 (Burla <i>et al.</i>, 2003)'
_computing_structure_refinement
                                 'JANA2006 (Pet\<r\'i\<cek <i>et al.</i>, 2007)'
_computing_molecular_graphics     'DIAMOND (Brandenburg & Putz, 2005)'
_computing_publication_material
                                 'JANA2006 (Pet\<r\'i\<cek <i>et al.</i>, 2007)'
loop_
    _atom_site_type_symbol
    _atom_site_label
    _atom_site_fract_x
    _atom_site_fract_y
    _atom_site_fract_z
    _atom_site_U_iso_or_equiv
    _atom_site_adp_type
    _atom_site_calc_flag
    _atom_site_refinement_flags
    _atom_site_occupancy
    _atom_site_disorder_assembly
    _atom_site_disorder_group
    Yb Yb1 0.73470(3) 0.100256(15) 0.753623(18) 0.00555(9) Uani d . 1 . .
    P P1 0.63175(18) 0.40147(9) 0.81812(14) 0.0080(4) Uani d . 1 . .
    P P2 0.93914(15) 0.36312(10) 0.68708(13) 0.0070(3) Uani d . 1 . .
    O O1 0.5777(4) 0.2746(3) 0.7457(4) 0.0124(10) Uani d . 1 . .
    O O2 0.6416(6) 0.4080(3) 0.9940(5) 0.0254(14) Uani d . 1 . .
    O O3 0.8335(4) 0.4300(3) 0.8037(4) 0.0126(9) Uani d . 1 . .
    O O4 0.5107(4) 0.5010(3) 0.7202(3) 0.0097(9) Uani d . 1 . .
    O O5 0.9555(4) 0.2277(3) 0.7359(4) 0.0121(10) Uani d . 1 . .
    O O6 0.8260(6) 0.3855(3) 0.5169(5) 0.0183(12) Uani d . 1 . .
    O O7 1.1241(4) 0.4235(3) 0.7273(4) 0.0142(10) Uani d . 1 . .
    N N1 0.3131(6) 0.3233(4) 0.4381(5) 0.0183(13) Uani d . 1 . .
    H H1 0.281(7) 0.348(5) 0.523(4) 0.0219 Uiso d . 1 . .
    H H2 0.365(7) 0.385(3) 0.403(6) 0.0219 Uiso d . 1 . .
    H H3 0.206(4) 0.306(5) 0.375(5) 0.0219 Uiso d . 1 . .
    H H4 0.373(7) 0.267(4) 0.501(5) 0.0219 Uiso d . 1 . .
loop_
    _atom_site_aniso_label
    _atom_site_aniso_U_11
    _atom_site_aniso_U_22
    _atom_site_aniso_U_33
    _atom_site_aniso_U_12
    _atom_site_aniso_U_13
    _atom_site_aniso_U_23
    _atom_site_aniso_type_symbol
    Yb1 0.00611(15) 0.00443(15) 0.00616(16) -0.00018(5) 0.00173(9) 0.00025(5) Yb
    P1 0.0101(6) 0.0088(6) 0.0056(5) 0.0056(4) 0.0027(5) -0.0006(4) P
    P2 0.0066(5) 0.0058(5) 0.0084(5) -0.0016(4) 0.0017(4) 0.0016(4) P
    O1 0.0142(16) 0.0076(15) 0.0178(16) 0.0019(12) 0.0085(13) 0.0023(12) O
    O2 0.034(3) 0.039(2) 0.0043(17) 0.0210(17) 0.0062(17) 0.0013(14) O
    O3 0.0073(15) 0.0117(14) 0.0158(16) 0.0000(12) -0.0019(13) -0.0036(13) O
    O4 0.0093(14) 0.0097(13) 0.0102(14) 0.0026(12) 0.0028(11) 0.0041(12) O
    O5 0.0088(15) 0.0113(15) 0.0166(16) -0.0007(12) 0.0041(12) 0.0045(12) O
    O6 0.017(2) 0.0277(19) 0.0086(18) -0.0005(14) 0.0015(15) 0.0090(14) O
    O7 0.0093(16) 0.0101(13) 0.0228(17) -0.0036(13) 0.0035(14) 0.0014(12) O
    N1 0.017(2) 0.021(2) 0.013(2) -0.0069(17) -0.0014(17) 0.0046(16) N
loop_
    _geom_bond_atom_site_label_1
    _geom_bond_atom_site_label_2
    _geom_bond_site_symmetry_1
    _geom_bond_site_symmetry_2
    _geom_bond_distance
    _geom_bond_publ_flag
    Yb1 O1 . . 2.240(3) yes
    Yb1 O2 . 4_554 2.158(4) yes
    Yb1 O4 . 2_646 2.230(3) yes
    Yb1 O5 . . 2.224(3) yes
    Yb1 O6 . 4_555 2.191(4) yes
    Yb1 O7 . 2_746 2.195(3) yes
    P1 O1 . . 1.529(3) yes
    P1 O2 . . 1.498(5) yes
    P1 O3 . . 1.611(4) yes
    P1 O4 . . 1.525(3) yes
    P2 O3 . . 1.622(4) yes
    P2 O5 . . 1.532(3) yes
    P2 O6 . . 1.507(4) yes
    P2 O7 . . 1.514(3) yes
    N1 H1 . . 0.87(5) ?
    N1 H2 . . 0.87(5) ?
    N1 H3 . . 0.87(3) ?
    N1 H4 . . 0.86(4) ?
loop_
    _geom_angle_atom_site_label_1
    _geom_angle_atom_site_label_2
    _geom_angle_atom_site_label_3
    _geom_angle_site_symmetry_1
    _geom_angle_site_symmetry_2
    _geom_angle_site_symmetry_3
    _geom_angle
    _geom_angle_publ_flag
    O1 Yb1 O2 . . 4_554 88.83(13) ?
    O1 Yb1 O4 . . 2_646 87.53(11) ?
    O1 Yb1 O5 . . . 82.94(12) ?
    O1 Yb1 O6 . . 4_555 89.43(12) ?
    O1 Yb1 O7 . . 2_746 175.63(13) ?
    O2 Yb1 O4 4_554 . 2_646 91.87(14) ?
    O2 Yb1 O5 4_554 . . 89.99(15) ?
    O2 Yb1 O6 4_554 . 4_555 178.23(14) ?
    O2 Yb1 O7 4_554 . 2_746 93.37(13) ?
    O4 Yb1 O5 2_646 . . 170.25(11) ?
    O4 Yb1 O6 2_646 . 4_555 88.39(13) ?
    O4 Yb1 O7 2_646 . 2_746 88.63(12) ?
    O5 Yb1 O6 . . 4_555 89.47(13) ?
    O5 Yb1 O7 . . 2_746 100.82(12) ?
    O6 Yb1 O7 4_555 . 2_746 88.39(12) ?
    O1 P1 O2 . . . 113.0(2) ?
    O1 P1 O3 . . . 107.61(19) ?
    O1 P1 O4 . . . 111.26(16) ?
    O2 P1 O3 . . . 106.3(2) ?
    O2 P1 O4 . . . 112.5(2) ?
    O3 P1 O4 . . . 105.70(17) ?
    O3 P2 O5 . . . 106.33(19) ?
    O3 P2 O6 . . . 106.2(2) ?
    O3 P2 O7 . . . 104.64(18) ?
    O5 P2 O6 . . . 113.98(18) ?
    O5 P2 O7 . . . 110.79(17) ?
    O6 P2 O7 . . . 114.1(2) ?
    P1 O3 P2 . . . 127.40(19) y
    P1 O4 H2 . . 3_666 115.2(13) ?
    P2 O5 H3 . . 4_655 109.5(14) ?
    H1 N1 H2 . . . 108(5) ?
    H1 N1 H3 . . . 99(4) ?
    H1 N1 H4 . . . 85(5) ?
    H2 N1 H3 . . . 113(4) ?
    H2 N1 H4 . . . 123(5) ?
    H3 N1 H4 . . . 119(4) ?
loop_
    _geom_hbond_atom_site_label_D
    _geom_hbond_atom_site_label_H
    _geom_hbond_atom_site_label_A
    _geom_hbond_site_symmetry_A
    _geom_hbond_distance_DH
    _geom_hbond_distance_HA
    _geom_hbond_distance_DA
    _geom_hbond_angle_DHA
    _geom_hbond_publ_flag
    N1 H1 O7 1_455 0.87(4) 2.52(5) 3.381(5) 168(4) y
    N1 H2 O4 3_666 0.88(4) 2.03(5) 2.888(5) 166(4) y
    N1 H3 O5 4_454 0.87(4) 2.00(4) 2.873(6) 177(7) y
    N1 H4 O1 . 0.86(5) 2.26(4) 2.916(5) 132(4) y
