# Supplementary material for: Ammonium ytterbium(III) diphosphate(V)
Source: Acta Crystallogr Sect E Struct Rep Online. 2008 Nov 29;64(Pt 12):i85–6. doi: 10.1107/S1600536808039664 (PMC2960031; doi:10.1107/S1600536808039664)
Supplement: Supplementary file 2 [file e-64-00i85-Isup2.hkl]

data_I
loop_
 _refln_index_h
 _refln_index_k
 _refln_index_l
 _refln_F_meas
 _refln_F_calc
 _refln_F_sigma
 _refln_observed_status
   1   0   0     10.33      9.97      0.23 o
   2   0   0     91.82     90.07      1.88 o
   3   0   0     35.35     36.93      0.72 o
   4   0   0     57.26     58.93      1.16 o
   5   0   0     35.09     35.75      0.73 o
   6   0   0     54.43     54.82      1.11 o
   7   0   0     24.54     24.49      0.58 o
   8   0   0     38.31     38.48      0.83 o
   9   0   0     56.12     56.17      1.17 o
   1   1   0     95.61     92.78      1.92 o
   2   1   0     10.70      9.77      0.24 o
   3   1   0     21.27     22.06      0.45 o
   4   1   0     22.25     22.43      0.46 o
   5   1   0     50.80     52.07      1.02 o
   6   1   0      4.56      2.74      0.38 o
   7   1   0     24.74     24.77      0.53 o
   8   1   0     28.76     29.13      0.62 o
   9   1   0     22.12     22.19      0.52 o
   0   2   0     41.44     40.64      0.83 o
   1   2   0     15.33     14.64      0.31 o
   2   2   0     40.18     39.51      0.81 o
   3   2   0     14.38     12.97      0.31 o
   4   2   0     19.34     18.76      0.41 o
   5   2   0     17.36     17.17      0.38 o
   6   2   0      6.35      5.40      0.32 o
   7   2   0      8.35      7.17      0.31 o
   8   2   0     24.70     24.98      0.55 o
   9   2   0     13.26     13.20      0.41 o
   1   3   0    131.51    129.54      2.64 o
   2   3   0     31.31     31.45      0.63 o
   3   3   0     87.58     86.47      1.75 o
   4   3   0     33.32     33.78      0.67 o
   5   3   0     46.57     47.25      0.94 o
   6   3   0     18.22     17.89      0.41 o
   7   3   0     43.62     43.53      0.89 o
   8   3   0     33.85     34.07      0.72 o
   9   3   0     36.19     35.64      0.77 o
   0   4   0    111.33    112.91      2.27 o
   1   4   0     10.42      9.78      0.24 o
   2   4   0     95.96     94.23      1.92 o
   3   4   0     35.16     35.77      0.71 o
   4   4   0     38.96     40.27      0.79 o
   5   4   0     24.77     24.41      0.52 o
   6   4   0     47.42     48.10      0.96 o
   7   4   0     18.45     19.14      0.43 o
   8   4   0     30.78     30.50      0.65 o
   1   5   0      5.08      4.01      0.23 o
   2   5   0     18.06     17.95      0.38 o
   3   5   0      8.17      8.26      0.23 o
   4   5   0     10.15      9.47      0.27 o
   5   5   0      8.51      8.10      0.29 o
   6   5   0      5.43      3.87      0.38 o
   7   5   0      3.70      3.02      0.61 o
   8   5   0      2.47      1.94      1.01 <
   0   6   0     99.36     98.53      1.99 o
   1   6   0      7.99      6.58      0.23 o
   2   6   0     77.81     77.43      1.56 o
   3   6   0     23.49     23.05      0.49 o
   4   6   0     32.32     31.96      0.66 o
   5   6   0     11.07     11.26      0.30 o
   6   6   0     39.89     39.69      0.82 o
   7   6   0     31.31     30.51      0.66 o
   8   6   0     38.95     39.17      0.81 o
   1   7   0    103.87    103.41      2.08 o
   2   7   0     28.59     28.85      0.59 o
   3   7   0     57.68     58.17      1.16 o
   4   7   0     31.63     31.66      0.65 o
   5   7   0     51.24     51.77      1.04 o
   6   7   0     19.43     19.64      0.44 o
   7   7   0     40.77     40.74      0.84 o
   0   8   0     40.72     40.84      0.83 o
   1   8   0      2.51      1.99      0.48 <
   2   8   0      7.87      6.74      0.27 o
   3   8   0      9.67      9.94      0.28 o
   4   8   0     25.75     25.88      0.54 o
   5   8   0      7.99      8.49      0.29 o
   6   8   0     22.71     23.04      0.50 o
   7   8   0      1.95      1.96      1.33 <
   1   9   0     42.58     43.27      0.86 o
   2   9   0     26.55     26.84      0.55 o
   3   9   0     46.97     47.41      0.95 o
   4   9   0      3.42      3.38      0.57 <
   5   9   0     14.92     14.92      0.36 o
   6   9   0     16.51     16.35      0.39 o
   0  10   0     78.88     79.23      1.59 o
   1  10   0     26.59     26.47      0.55 o
   2  10   0     70.29     70.38      1.41 o
   3  10   0     20.23     20.43      0.45 o
   4  10   0     48.05     48.02      0.98 o
   5  10   0     21.51     21.65      0.48 o
   6  10   0     35.70     35.84      0.74 o
   1  11   0     43.57     44.11      0.88 o
   2  11   0     11.10     11.49      0.32 o
   3  11   0     30.22     30.17      0.63 o
   4  11   0     13.41     13.50      0.36 o
   5  11   0     24.85     25.33      0.54 o
   0  12   0     22.03     22.26      0.51 o
   1  12   0     12.10     11.20      0.33 o
   2  12   0     20.91     21.11      0.46 o
   3  12   0      3.82      3.08      0.55 o
   4  12   0     11.54     11.35      0.36 o
   1  13   0     52.84     52.82      1.08 o
   2  13   0     23.48     23.67      0.52 o
  -9   1   1     22.65     22.62      0.52 o
  -8   1   1     28.33     28.23      0.60 o
  -7   1   1     44.93     45.38      0.92 o
  -6   1   1     50.27     51.37      1.02 o
  -5   1   1     52.79     54.30      1.06 o
  -4   1   1     37.82     37.75      0.77 o
  -3   1   1    106.62    103.90      2.14 o
  -2   1   1      4.59      4.62      0.20 o
  -1   1   1     85.31     83.14      1.72 o
   0   1   1      5.78      6.01      0.14 o
   1   1   1     52.58     52.71      1.05 o
   2   1   1      4.29      4.20      0.26 o
   3   1   1     76.89     77.39      1.54 o
   4   1   1     14.82     14.20      0.33 o
   5   1   1     63.18     63.76      1.27 o
   6   1   1     42.65     43.35      0.87 o
   7   1   1     48.98     49.31      1.00 o
   8   1   1     38.96     38.67      0.81 o
  -9   2   1     24.65     24.28      0.55 o
  -8   2   1     36.20     36.21      0.75 o
  -7   2   1     47.73     47.82      0.97 o
  -6   2   1     53.31     54.73      1.08 o
  -5   2   1     52.87     53.47      1.06 o
  -4   2   1    110.11    108.33      2.21 o
  -3   2   1     30.24     28.84      0.61 o
  -2   2   1    139.01    137.19      2.81 o
  -1   2   1     11.73     10.82      0.25 o
   0   2   1     52.12     52.13      1.04 o
   1   2   1     33.67     33.75      0.68 o
   2   2   1     73.90     75.12      1.48 o
   3   2   1     20.86     20.63      0.44 o
   4   2   1     92.92     92.53      1.86 o
   5   2   1     24.09     24.73      0.51 o
   6   2   1     54.12     54.36      1.09 o
   7   2   1     51.82     52.27      1.05 o
   8   2   1     42.23     42.21      0.88 o
  -9   3   1     12.33     12.07      0.39 o
  -8   3   1      4.25      4.21      0.58 o
  -7   3   1     13.95     14.14      0.34 o
  -6   3   1     20.70     20.51      0.44 o
  -5   3   1     14.24     14.23      0.34 o
  -4   3   1      3.10      1.17      0.34 o
  -3   3   1     40.94     40.56      0.82 o
  -2   3   1     12.53     13.09      0.27 o
  -1   3   1     30.89     30.57      0.62 o
   0   3   1     18.01     18.81      0.37 o
   1   3   1     11.76     11.64      0.26 o
   2   3   1      3.49      3.32      0.25 o
   3   3   1     43.09     43.44      0.87 o
   4   3   1      4.05      1.94      0.40 o
   5   3   1     20.34     20.20      0.44 o
   6   3   1     20.41     20.66      0.46 o
   7   3   1     13.86     14.33      0.37 o
   8   3   1     19.29     18.57      0.47 o
  -9   4   1     17.92     18.21      0.45 o
  -8   4   1     14.35     14.65      0.40 o
  -7   4   1     22.92     22.70      0.49 o
  -6   4   1     39.15     39.12      0.80 o
  -5   4   1     26.64     26.93      0.55 o
  -4   4   1     59.77     59.71      1.20 o
  -3   4   1     26.72     27.23      0.54 o
  -2   4   1     49.02     49.28      0.98 o
  -1   4   1     12.94     12.64      0.28 o
   0   4   1     32.15     34.07      0.65 o
   1   4   1     17.75     16.00      0.37 o
   2   4   1     43.38     43.65      0.87 o
   3   4   1      7.90      7.38      0.24 o
   4   4   1     57.67     58.06      1.16 o
   5   4   1     16.75     16.24      0.38 o
   6   4   1     48.42     48.94      0.99 o
   7   4   1     24.46     24.43      0.53 o
   8   4   1     17.55     17.78      0.43 o
  -8   5   1     33.54     33.34      0.70 o
  -7   5   1     43.86     44.57      0.89 o
  -6   5   1     62.51     62.73      1.26 o
  -5   5   1     71.74     71.09      1.44 o
  -4   5   1     28.40     28.39      0.58 o
  -3   5   1    106.32    105.50      2.13 o
  -2   5   1     15.38     14.87      0.33 o
  -1   5   1    104.68    103.48      2.10 o
   0   5   1      9.94      9.13      0.24 o
   1   5   1     66.73     68.16      1.34 o
   2   5   1     15.42     15.00      0.34 o
   3   5   1     75.04     76.66      1.51 o
   4   5   1     11.34     11.00      0.29 o
   5   5   1     70.58     69.79      1.42 o
   6   5   1     50.18     49.89      1.02 o
   7   5   1     52.10     52.16      1.06 o
   8   5   1     41.13     40.73      0.85 o
  -8   6   1     24.72     24.45      0.54 o
  -7   6   1     31.19     31.17      0.65 o
  -6   6   1     27.93     28.52      0.58 o
  -5   6   1     22.12     22.10      0.47 o
  -4   6   1     40.97     41.40      0.83 o
  -3   6   1      2.49      1.94      0.42 <
  -2   6   1     74.30     74.76      1.49 o
  -1   6   1     26.32     26.29      0.54 o
   0   6   1     38.26     38.54      0.77 o
   1   6   1     11.01     11.11      0.26 o
   2   6   1     46.42     47.83      0.94 o
   3   6   1      3.19      2.70      0.46 o
   4   6   1     43.81     43.87      0.89 o
   5   6   1     13.44     13.46      0.34 o
   6   6   1     28.56     28.10      0.61 o
   7   6   1     41.59     41.37      0.86 o
   8   6   1     27.61     27.36      0.60 o
  -8   7   1     13.32     13.27      0.39 o
  -7   7   1      3.92      4.17      0.59 o
  -6   7   1      9.91      9.75      0.32 o
  -5   7   1     34.44     34.72      0.71 o
  -4   7   1     29.65     29.68      0.61 o
  -3   7   1     14.38     14.36      0.32 o
  -2   7   1     13.36     13.21      0.30 o
  -1   7   1     21.96     22.29      0.45 o
   0   7   1     14.22     14.54      0.31 o
   1   7   1     26.64     26.96      0.55 o
   2   7   1     16.28     16.20      0.36 o
   3   7   1      8.75      8.10      0.27 o
   4   7   1     23.42     23.45      0.50 o
   5   7   1     31.98     32.52      0.67 o
   6   7   1      5.39      5.03      0.48 o
   7   7   1     14.29     14.42      0.39 o
  -7   8   1     28.90     28.98      0.61 o
  -6   8   1     44.33     44.28      0.90 o
  -5   8   1     38.76     39.49      0.79 o
  -4   8   1     80.34     81.29      1.61 o
  -3   8   1     30.93     30.96      0.63 o
  -2   8   1     68.71     69.48      1.38 o
  -1   8   1     16.19     16.15      0.35 o
   0   8   1     64.07     64.61      1.29 o
   1   8   1      9.27      8.88      0.26 o
   2   8   1     56.91     57.58      1.15 o
   3   8   1     10.78     10.73      0.28 o
   4   8   1     70.09     71.17      1.41 o
   5   8   1     30.78     30.28      0.65 o
   6   8   1     58.73     58.21      1.19 o
   7   8   1     30.06     29.70      0.64 o
  -7   9   1     24.10     23.88      0.52 o
  -6   9   1     26.57     26.88      0.56 o
  -5   9   1     46.89     47.36      0.95 o
  -4   9   1     29.35     29.12      0.61 o
  -3   9   1     72.20     73.24      1.45 o
  -2   9   1      2.70      1.60      0.54 <
  -1   9   1     59.29     59.49      1.19 o
   0   9   1      1.61      0.72      0.78 <
   1   9   1     47.87     49.01      0.97 o
   2   9   1      3.99      2.88      0.42 o
   3   9   1     52.75     53.72      1.07 o
   4   9   1     18.63     19.18      0.42 o
   5   9   1     46.26     46.52      0.94 o
   6   9   1     26.46     26.93      0.57 o
  -6  10   1      8.22      8.27      0.41 o
  -5  10   1      1.00      1.03      2.20 <
  -4  10   1      5.60      5.07      0.40 o
  -3  10   1      6.24      6.27      0.36 o
  -2  10   1      9.20      9.10      0.30 o
  -1  10   1      4.96      4.50      0.34 o
   0  10   1      1.79      0.27      0.76 <
   1  10   1     11.69     11.35      0.29 o
   2  10   1      4.28      4.19      0.41 o
   3  10   1      3.29      3.10      0.60 <
   4  10   1      3.15      1.64      0.64 <
   5  10   1      2.61      2.60      0.79 <
   6  10   1      8.43      8.94      0.38 o
  -5  11   1     46.77     47.13      0.96 o
  -4  11   1     24.89     25.15      0.54 o
  -3  11   1     44.87     45.26      0.92 o
  -2  11   1      6.03      1.57      0.36 o
  -1  11   1     47.77     48.36      0.97 o
   0  11   1      5.54      5.78      0.33 o
   1  11   1     49.94     50.43      1.01 o
   2  11   1      6.17      6.05      0.34 o
   3  11   1     36.10     36.24      0.75 o
   4  11   1     13.34     13.59      0.36 o
   5  11   1     51.57     51.33      1.06 o
  -4  12   1     56.39     56.08      1.15 o
  -3  12   1     14.83     14.82      0.37 o
  -2  12   1     57.02     56.51      1.15 o
  -1  12   1      4.82      4.40      0.38 o
   0  12   1     60.68     61.44      1.22 o
   1  12   1      2.26      0.76      0.82 <
   2  12   1     46.40     46.26      0.95 o
   3  12   1      3.69      3.02      0.57 o
   4  12   1     45.13     45.60      0.93 o
  -3  13   1     18.45     18.46      0.44 o
  -2  13   1      9.10      8.94      0.34 o
  -1  13   1     18.98     19.11      0.44 o
   0  13   1      1.48      1.46      1.21 <
   1  13   1     16.66     16.88      0.41 o
   2  13   1      3.10      2.24      0.71 <
  -9   0   2     62.18     61.87      1.28 o
  -8   0   2     44.19     44.36      0.93 o
  -7   0   2     45.79     45.58      0.95 o
  -6   0   2     73.64     72.37      1.49 o
  -5   0   2     22.11     22.63      0.46 o
  -4   0   2     96.39     95.55      1.93 o
  -3   0   2     25.69     26.95      0.52 o
  -2   0   2     46.26     47.22      0.93 o
  -1   0   2      7.08      6.71      0.25 o
   0   0   2    160.91    155.55      3.23 o
   1   0   2     10.60     10.78      0.25 o
   2   0   2     73.07     74.82      1.47 o
   3   0   2     15.64     15.75      0.36 o
   4   0   2     62.24     63.01      1.27 o
   5   0   2     53.18     53.52      1.10 o
   6   0   2     64.36     64.42      1.31 o
   7   0   2     18.46     18.90      0.51 o
   8   0   2     40.56     40.87      0.88 o
  -9   1   2     20.85     21.36      0.47 o
  -8   1   2     38.85     38.38      0.80 o
  -7   1   2     22.57     23.37      0.50 o
  -6   1   2      6.52      6.55      0.31 o
  -5   1   2     62.72     63.21      1.26 o
  -4   1   2     28.41     28.94      0.57 o
  -3   1   2     28.48     29.10      0.57 o
  -2   1   2     41.16     41.24      0.82 o
  -1   1   2     56.77     58.03      1.14 o
   0   1   2      6.50      6.72      0.17 o
   1   1   2     97.15     95.46      1.95 o
   2   1   2      3.85      4.10      0.30 o
   3   1   2     38.30     38.52      0.77 o
   4   1   2     35.05     35.54      0.72 o
   5   1   2     48.81     49.45      0.99 o
   6   1   2     17.38     17.73      0.40 o
   7   1   2     25.68     26.29      0.55 o
   8   1   2     17.81     18.01      0.45 o
  -9   2   2     14.24     14.11      0.38 o
  -8   2   2     20.72     20.98      0.46 o
  -7   2   2      9.28      9.41      0.30 o
  -6   2   2     11.02     10.59      0.29 o
  -5   2   2     19.92     19.75      0.42 o
  -4   2   2     20.57     20.64      0.43 o
  -3   2   2     13.64     11.76      0.29 o
  -2   2   2     41.02     40.75      0.82 o
  -1   2   2     28.22     27.97      0.57 o
   0   2   2     35.38     36.12      0.71 o
   1   2   2      4.10      2.78      0.23 o
   2   2   2     37.10     37.79      0.75 o
   3   2   2      3.94      3.13      0.34 o
   4   2   2     26.44     26.03      0.54 o
   5   2   2     22.17     22.16      0.47 o
   6   2   2      5.62      5.08      0.41 o
   7   2   2     10.24     10.12      0.35 o
   8   2   2     20.67     20.86      0.49 o
  -9   3   2     31.50     31.47      0.67 o
  -8   3   2     45.93     45.92      0.94 o
  -7   3   2     51.28     51.43      1.04 o
  -6   3   2     25.64     25.80      0.53 o
  -5   3   2     72.69     73.28      1.46 o
  -4   3   2     28.84     29.28      0.59 o
  -3   3   2     90.17     88.56      1.81 o
  -2   3   2     30.56     30.91      0.62 o
  -1   3   2     70.44     71.98      1.41 o
   0   3   2     14.27     14.33      0.30 o
   1   3   2     98.86     99.36      1.98 o
   2   3   2     11.44     11.23      0.26 o
   3   3   2     95.15     93.10      1.91 o
   4   3   2     39.19     39.48      0.80 o
   5   3   2     52.30     52.33      1.06 o
   6   3   2     30.28     30.46      0.64 o
   7   3   2     43.91     44.41      0.90 o
   8   3   2     23.44     23.61      0.54 o
  -9   4   2     42.80     42.56      0.89 o
  -8   4   2     35.02     35.07      0.73 o
  -7   4   2     32.41     32.83      0.67 o
  -6   4   2     55.76     55.00      1.13 o
  -5   4   2     22.04     21.79      0.46 o
  -4   4   2     61.17     61.52      1.23 o
  -3   4   2     37.58     38.39      0.76 o
  -2   4   2     65.41     64.83      1.31 o
  -1   4   2      2.74      1.43      0.33 o
   0   4   2     63.83     67.18      1.28 o
   1   4   2     14.10     13.20      0.31 o
   2   4   2     93.29     91.90      1.87 o
   3   4   2     27.15     26.96      0.56 o
   4   4   2     43.20     42.81      0.88 o
   5   4   2     38.46     38.24      0.79 o
   6   4   2     51.26     51.81      1.04 o
   7   4   2     15.18     15.60      0.39 o
   8   4   2     30.05     30.31      0.64 o
  -8   5   2      3.82      1.83      0.55 o
  -7   5   2      4.67      4.40      0.43 o
  -6   5   2      2.66      0.75      0.64 <
  -5   5   2      4.02      3.57      0.42 o
  -4   5   2     17.70     17.56      0.38 o
  -3   5   2      4.15      1.91      0.27 o
  -2   5   2      4.21      2.09      0.24 o
  -1   5   2     10.31     10.18      0.25 o
   0   5   2      9.55      9.41      0.24 o
   1   5   2     11.40     11.49      0.27 o
   2   5   2      8.54      8.80      0.26 o
   3   5   2      2.14      1.70      0.82 <
   4   5   2     14.16     14.35      0.34 o
   5   5   2      3.96      4.04      0.50 o
   6   5   2      3.89      3.38      0.64 o
   7   5   2      7.67      7.68      0.40 o
  -8   6   2     33.66     34.19      0.70 o
  -7   6   2     37.36     37.33      0.77 o
  -6   6   2     49.59     50.27      1.00 o
  -5   6   2     17.37     17.66      0.38 o
  -4   6   2     38.61     38.69      0.78 o
  -3   6   2     17.75     17.28      0.38 o
  -2   6   2     68.21     69.74      1.37 o
  -1   6   2     19.05     20.03      0.40 o
   0   6   2     82.49     83.12      1.65 o
   1   6   2     17.49     16.03      0.38 o
   2   6   2     75.79     75.96      1.52 o
   3   6   2     27.30     27.25      0.57 o
   4   6   2     47.89     47.95      0.97 o
   5   6   2     23.32     23.18      0.51 o
   6   6   2     37.14     36.72      0.77 o
   7   6   2     32.81     32.84      0.69 o
  -8   7   2     44.18     44.47      0.91 o
  -7   7   2     49.06     49.60      1.00 o
  -6   7   2     26.31     26.27      0.55 o
  -5   7   2     68.56     68.65      1.38 o
  -4   7   2     25.90     25.91      0.54 o
  -3   7   2     54.82     54.46      1.10 o
  -2   7   2     24.67     25.17      0.51 o
  -1   7   2     66.61     68.48      1.34 o
   0   7   2      6.80      5.91      0.25 o
   1   7   2     84.95     85.42      1.70 o
   2   7   2     16.61     17.20      0.36 o
   3   7   2     63.31     63.55      1.28 o
   4   7   2     33.42     33.08      0.69 o
   5   7   2     54.42     53.87      1.11 o
   6   7   2     22.47     22.15      0.50 o
   7   7   2     39.93     39.90      0.83 o
  -7   8   2      7.09      6.69      0.34 o
  -6   8   2     17.94     18.29      0.40 o
  -5   8   2     11.00     10.87      0.30 o
  -4   8   2     30.65     30.83      0.63 o
  -3   8   2     26.48     25.96      0.55 o
  -2   8   2      4.49      3.54      0.32 o
  -1   8   2      5.49      5.58      0.29 o
   0   8   2     33.91     34.29      0.69 o
   1   8   2      8.76      8.97      0.27 o
   2   8   2     21.82     21.83      0.46 o
   3   8   2      9.59      9.60      0.28 o
   4   8   2     23.46     23.67      0.51 o
   5   8   2     19.09     18.94      0.44 o
   6   8   2     21.41     21.96      0.49 o
  -7   9   2     33.01     33.00      0.69 o
  -6   9   2     20.94     20.67      0.46 o
  -5   9   2     20.97     21.24      0.46 o
  -4   9   2      3.79      2.53      0.48 o
  -3   9   2     39.14     39.25      0.80 o
  -2   9   2     16.41     16.06      0.36 o
  -1   9   2     43.59     43.90      0.88 o
   0   9   2     18.31     18.40      0.39 o
   1   9   2     36.20     36.38      0.74 o
   2   9   2     19.34     19.12      0.42 o
   3   9   2     53.33     53.01      1.08 o
   4   9   2      7.58      7.55      0.35 o
   5   9   2     20.82     20.65      0.47 o
   6   9   2     16.05     15.90      0.43 o
  -6  10   2     49.48     49.56      1.01 o
  -5  10   2     28.51     28.66      0.60 o
  -4  10   2     47.59     47.92      0.97 o
  -3  10   2     12.28     12.08      0.33 o
  -2  10   2     60.01     60.66      1.21 o
  -1  10   2     29.37     29.26      0.61 o
   0  10   2     66.98     68.16      1.35 o
   1  10   2     10.36      9.75      0.30 o
   2  10   2     68.61     69.01      1.38 o
   3  10   2     24.04     23.88      0.52 o
   4  10   2     60.40     60.11      1.23 o
   5  10   2     24.00     23.58      0.52 o
  -5  11   2     28.79     29.26      0.61 o
  -4  11   2     15.34     14.92      0.38 o
  -3  11   2     26.46     26.19      0.56 o
  -2  11   2     11.18     11.41      0.32 o
  -1  11   2     33.97     34.35      0.70 o
   0  11   2      4.95      3.96      0.36 o
   1  11   2     39.49     40.07      0.81 o
   2  11   2     11.04     11.17      0.32 o
   3  11   2     34.13     34.09      0.71 o
   4  11   2     17.21     17.08      0.43 o
  -4  12   2      9.65      9.15      0.37 o
  -3  12   2      8.01      8.32      0.35 o
  -2  12   2     20.67     20.77      0.46 o
  -1  12   2     10.68     10.56      0.31 o
   0  12   2     19.50     19.46      0.43 o
   1  12   2      2.63      0.37      0.67 <
   2  12   2     15.74     15.42      0.40 o
   3  12   2      3.21      1.76      0.75 <
  -2  13   2     17.12     17.35      0.41 o
  -1  13   2     51.99     52.60      1.06 o
   0  13   2     14.97     14.72      0.38 o
   1  13   2     50.54     50.47      1.03 o
  -9   1   3     25.38     25.62      0.55 o
  -8   1   3     31.67     31.00      0.66 o
  -7   1   3     47.22     47.03      0.96 o
  -6   1   3     52.60     52.68      1.06 o
  -5   1   3     36.04     36.53      0.73 o
  -4   1   3     47.23     46.55      0.95 o
  -3   1   3     72.94     73.23      1.46 o
  -2   1   3      6.93      6.02      0.17 o
  -1   1   3     88.94     90.19      1.78 o
   0   1   3      3.41      3.00      0.22 o
   1   1   3     78.45     77.07      1.57 o
   2   1   3     22.08     22.22      0.45 o
   3   1   3     74.48     74.37      1.49 o
   4   1   3     10.56     11.06      0.28 o
   5   1   3     61.15     62.02      1.24 o
   6   1   3     21.85     22.00      0.49 o
   7   1   3     37.27     37.68      0.77 o
   8   1   3     32.68     32.56      0.70 o
  -9   2   3     31.47     31.30      0.66 o
  -8   2   3     40.75     39.99      0.84 o
  -7   2   3     39.31     39.45      0.80 o
  -6   2   3     54.05     54.51      1.09 o
  -5   2   3     60.41     61.05      1.21 o
  -4   2   3     61.71     62.68      1.24 o
  -3   2   3     23.40     23.47      0.47 o
  -2   2   3     91.95     92.57      1.84 o
  -1   2   3      5.87      5.58      0.19 o
   0   2   3     70.90     71.89      1.42 o
   1   2   3     16.72     15.80      0.35 o
   2   2   3     85.08     84.40      1.71 o
   3   2   3     19.15     19.59      0.41 o
   4   2   3     97.01     98.25      1.95 o
   5   2   3      3.97      3.88      0.53 o
   6   2   3     51.29     52.37      1.04 o
   7   2   3     36.62     36.84      0.76 o
   8   2   3     37.52     37.26      0.79 o
  -9   3   3      7.77      7.61      0.38 o
  -8   3   3      4.25      3.81      0.49 o
  -7   3   3     14.03     13.97      0.34 o
  -6   3   3     28.93     28.34      0.59 o
  -5   3   3     16.07     16.34      0.35 o
  -4   3   3     13.37     13.21      0.29 o
  -3   3   3     28.80     28.99      0.58 o
  -2   3   3      2.74      1.73      0.32 o
  -1   3   3     52.70     53.01      1.06 o
   0   3   3      1.90      0.56      0.42 <
   1   3   3     17.55     17.30      0.37 o
   2   3   3     12.43     12.64      0.30 o
   3   3   3     37.60     36.74      0.77 o
   4   3   3      6.93      6.92      0.31 o
   5   3   3     18.73     18.71      0.43 o
   6   3   3      4.49      4.63      0.53 o
   7   3   3      7.14      6.63      0.40 o
  -9   4   3     20.66     20.53      0.47 o
  -8   4   3     17.52     17.92      0.40 o
  -7   4   3     26.95     27.07      0.56 o
  -6   4   3     31.20     31.54      0.64 o
  -5   4   3     30.17     30.14      0.62 o
  -4   4   3     48.28     48.94      0.97 o
  -3   4   3     32.28     32.02      0.65 o
  -2   4   3     47.99     49.00      0.96 o
  -1   4   3      7.00      6.63      0.21 o
   0   4   3     50.17     51.15      1.01 o
   1   4   3     28.31     28.11      0.58 o
   2   4   3     55.53     55.50      1.12 o
   3   4   3      8.90      8.65      0.28 o
   4   4   3     46.02     46.06      0.94 o
   5   4   3     11.10     10.76      0.35 o
   6   4   3     37.58     37.48      0.78 o
   7   4   3     17.20     17.41      0.43 o
  -8   5   3     32.70     32.45      0.68 o
  -7   5   3     45.54     46.15      0.93 o
  -6   5   3     59.21     60.01      1.19 o
  -5   5   3     53.57     53.91      1.08 o
  -4   5   3     28.93     29.36      0.59 o
  -3   5   3     69.07     69.67      1.38 o
  -2   5   3     16.38     16.60      0.35 o
  -1   5   3     98.49     99.03      1.97 o
   0   5   3      4.93      4.67      0.27 o
   1   5   3     72.99     73.25      1.46 o
   2   5   3     14.25     13.87      0.33 o
   3   5   3     79.21     79.92      1.59 o
   4   5   3      5.68      5.95      0.35 o
   5   5   3     68.76     68.65      1.39 o
   6   5   3     28.06     27.98      0.60 o
   7   5   3     50.51     50.23      1.03 o
  -8   6   3     20.73     21.11      0.46 o
  -7   6   3     27.78     27.62      0.58 o
  -6   6   3     31.45     31.41      0.65 o
  -5   6   3     34.87     35.08      0.71 o
  -4   6   3     25.32     25.07      0.53 o
  -3   6   3      5.49      1.91      0.25 o
  -2   6   3     67.23     68.95      1.35 o
  -1   6   3     15.92     15.97      0.34 o
   0   6   3     49.65     50.20      1.00 o
   1   6   3     11.45     11.39      0.28 o
   2   6   3     40.18     40.28      0.82 o
   3   6   3      9.89      9.83      0.30 o
   4   6   3     46.17     46.87      0.94 o
   5   6   3      2.35      1.95      0.98 <
   6   6   3     26.33     26.11      0.57 o
   7   6   3     28.66     28.59      0.62 o
  -8   7   3     14.95     15.53      0.37 o
  -7   7   3      2.55      2.09      0.79 <
  -6   7   3      8.17      7.82      0.29 o
  -5   7   3     24.91     24.83      0.52 o
  -4   7   3     20.37     19.76      0.44 o
  -3   7   3     18.57     18.85      0.40 o
  -2   7   3      5.34      5.27      0.27 o
  -1   7   3     17.05     16.56      0.37 o
   0   7   3     16.44     16.31      0.36 o
   1   7   3     31.23     31.90      0.64 o
   2   7   3     17.78     18.22      0.39 o
   3   7   3     12.39     12.14      0.33 o
   4   7   3     16.13     15.96      0.38 o
   5   7   3     21.26     20.83      0.48 o
   6   7   3      8.27      8.36      0.40 o
  -7   8   3     32.75     33.00      0.68 o
  -6   8   3     33.44     34.08      0.69 o
  -5   8   3     37.87     37.63      0.77 o
  -4   8   3     71.73     72.59      1.44 o
  -3   8   3     39.27     39.09      0.80 o
  -2   8   3     65.07     65.76      1.31 o
  -1   8   3     11.18     11.20      0.29 o
   0   8   3     68.45     68.50      1.38 o
   1   8   3      5.50      4.93      0.35 o
   2   8   3     64.99     65.29      1.31 o
   3   8   3      7.94      7.56      0.30 o
   4   8   3     57.47     57.31      1.17 o
   5   8   3     22.76     22.60      0.51 o
   6   8   3     53.79     52.64      1.10 o
  -7   9   3     25.16     25.23      0.54 o
  -6   9   3     24.32     24.49      0.52 o
  -5   9   3     36.69     36.38      0.75 o
  -4   9   3     32.90     33.15      0.68 o
  -3   9   3     60.61     61.59      1.22 o
  -2   9   3      5.51      3.81      0.30 o
  -1   9   3     54.22     54.87      1.09 o
   0   9   3      1.97      0.73      0.81 <
   1   9   3     51.62     51.71      1.04 o
   2   9   3      1.10      0.96      1.60 <
   3   9   3     48.74     48.73      0.99 o
   4   9   3      9.37      9.63      0.33 o
   5   9   3     47.78     47.46      0.98 o
  -6  10   3      3.44      3.65      0.67 <
  -5  10   3      7.89      7.96      0.34 o
  -4  10   3      5.65      5.12      0.40 o
  -3  10   3      8.43      7.75      0.32 o
  -2  10   3     11.72     11.86      0.31 o
  -1  10   3      2.10      1.73      0.76 <
   0  10   3      5.84      5.36      0.35 o
   1  10   3      8.46      8.39      0.32 o
   2  10   3      2.79      2.16      0.70 <
   3  10   3      6.94      6.26      0.41 o
   4  10   3      4.86      4.05      0.49 o
   5  10   3      3.13      0.14      0.75 <
  -5  11   3     37.63     37.50      0.78 o
  -4  11   3     25.96     26.25      0.56 o
  -3  11   3     51.98     52.09      1.05 o
  -2  11   3     14.39     14.60      0.35 o
  -1  11   3     47.59     47.49      0.96 o
   0  11   3     10.07      9.96      0.30 o
   1  11   3     55.75     55.74      1.13 o
   2  11   3      2.45      1.36      0.84 <
   3  11   3     32.23     31.82      0.68 o
   4  11   3      7.85      7.64      0.43 o
  -4  12   3     50.79     51.15      1.04 o
  -3  12   3     21.77     21.81      0.48 o
  -2  12   3     54.43     54.70      1.10 o
  -1  12   3      4.48      2.18      0.46 o
   0  12   3     57.13     57.63      1.15 o
   1  12   3      6.83      6.52      0.34 o
   2  12   3     48.01     47.39      0.98 o
  -2  13   3     11.22     11.29      0.35 o
  -1  13   3     19.37     19.58      0.44 o
   0  13   3      3.22      3.64      0.64 <
  -9   0   4     54.87     54.58      1.14 o
  -8   0   4     38.03     38.55      0.81 o
  -7   0   4     55.06     54.79      1.12 o
  -6   0   4     50.73     51.37      1.02 o
  -5   0   4      7.92      7.75      0.25 o
  -4   0   4     86.53     85.70      1.73 o
  -3   0   4     33.50     33.97      0.68 o
  -2   0   4     63.35     64.92      1.28 o
  -1   0   4     41.41     42.28      0.84 o
   0   0   4    140.72    137.32      2.83 o
   1   0   4     20.25     19.29      0.42 o
   2   0   4     94.48     94.37      1.89 o
   3   0   4      2.30      2.75      0.72 <
   4   0   4     53.78     54.26      1.10 o
   5   0   4     52.56     52.89      1.09 o
   6   0   4     51.64     51.69      1.08 o
   7   0   4     25.92     26.19      0.63 o
  -9   1   4     18.59     18.66      0.43 o
  -8   1   4     45.49     44.86      0.93 o
  -7   1   4     20.74     20.64      0.44 o
  -6   1   4     12.07     11.81      0.28 o
  -5   1   4     57.71     57.20      1.16 o
  -4   1   4     10.40     10.65      0.23 o
  -3   1   4     47.71     47.93      0.96 o
  -2   1   4     30.66     30.45      0.62 o
  -1   1   4     51.73     51.72      1.04 o
   0   1   4      4.42      4.23      0.20 o
   1   1   4     79.70     78.46      1.60 o
   2   1   4      2.92      2.65      0.33 o
   3   1   4     32.59     33.47      0.66 o
   4   1   4     17.21     17.20      0.38 o
   5   1   4     29.20     29.94      0.62 o
   6   1   4     19.04     19.31      0.44 o
   7   1   4     24.12     24.39      0.54 o
  -9   2   4     16.41     15.58      0.42 o
  -8   2   4     15.87     15.59      0.38 o
  -7   2   4     11.11     10.88      0.30 o
  -6   2   4     15.95     15.58      0.35 o
  -5   2   4     18.78     18.66      0.39 o
  -4   2   4     23.81     23.94      0.48 o
  -3   2   4      9.91      9.88      0.23 o
  -2   2   4     42.03     41.37      0.84 o
  -1   2   4     16.92     16.78      0.35 o
   0   2   4     29.28     28.23      0.59 o
   1   2   4      4.62      4.44      0.23 o
   2   2   4     24.43     24.79      0.50 o
   3   2   4      3.38      3.35      0.43 o
   4   2   4     20.72     20.58      0.45 o
   5   2   4     16.18     16.85      0.41 o
   6   2   4      6.09      4.77      0.44 o
   7   2   4      6.55      6.44      0.45 o
  -9   3   4     25.20     25.36      0.58 o
  -8   3   4     47.14     47.20      0.96 o
  -7   3   4     43.43     43.80      0.88 o
  -6   3   4     27.83     27.41      0.57 o
  -5   3   4     64.08     64.71      1.29 o
  -4   3   4     21.66     21.88      0.44 o
  -3   3   4     87.19     86.33      1.75 o
  -2   3   4     36.88     37.94      0.74 o
  -1   3   4     74.20     74.14      1.49 o
   0   3   4     22.81     22.61      0.47 o
   1   3   4     97.70     97.42      1.96 o
   2   3   4      2.35      1.74      0.58 <
   3   3   4     85.17     83.95      1.71 o
   4   3   4     27.25     27.63      0.57 o
   5   3   4     39.10     39.47      0.81 o
   6   3   4     33.55     34.14      0.70 o
   7   3   4     37.59     37.93      0.79 o
  -9   4   4     41.93     41.10      0.88 o
  -8   4   4     32.41     32.24      0.67 o
  -7   4   4     40.76     42.08      0.83 o
  -6   4   4     38.96     38.87      0.79 o
  -5   4   4     13.32     13.37      0.31 o
  -4   4   4     61.98     63.11      1.24 o
  -3   4   4     25.74     25.48      0.52 o
  -2   4   4     67.95     67.73      1.36 o
  -1   4   4     16.25     15.54      0.35 o
   0   4   4     65.37     65.89      1.31 o
   1   4   4     15.41     14.80      0.34 o
   2   4   4     93.09     93.94      1.87 o
   3   4   4      6.85      6.49      0.32 o
   4   4   4     37.36     37.24      0.77 o
   5   4   4     34.18     33.94      0.71 o
   6   4   4     38.98     39.48      0.81 o
   7   4   4     20.93     21.05      0.49 o
  -8   5   4      9.74      8.43      0.32 o
  -7   5   4      4.75      4.68      0.41 o
  -6   5   4      3.00      2.56      0.52 <
  -5   5   4      3.45      2.53      0.41 o
  -4   5   4      2.07      1.60      0.58 <
  -3   5   4     11.18      9.94      0.26 o
  -2   5   4      3.75      2.26      0.32 o
  -1   5   4     11.20     10.53      0.27 o
   0   5   4     15.59     15.67      0.34 o
   1   5   4     10.04      9.57      0.28 o
   2   5   4      8.32      8.53      0.29 o
   3   5   4      3.94      0.65      0.46 o
   4   5   4      3.74      2.12      0.61 o
   5   5   4      8.78      7.16      0.38 o
   6   5   4      5.18      4.49      0.54 o
  -8   6   4     26.91     27.29      0.57 o
  -7   6   4     37.36     37.23      0.77 o
  -6   6   4     52.04     52.70      1.05 o
  -5   6   4     19.94     19.50      0.43 o
  -4   6   4     45.71     44.91      0.92 o
  -3   6   4     12.72     12.52      0.29 o
  -2   6   4     64.08     65.33      1.29 o
  -1   6   4     17.04     18.02      0.37 o
   0   6   4     75.04     75.82      1.51 o
   1   6   4     19.54     18.60      0.42 o
   2   6   4     58.41     58.28      1.18 o
   3   6   4     24.54     24.58      0.52 o
   4   6   4     43.15     42.78      0.88 o
   5   6   4     20.55     20.93      0.47 o
   6   6   4     32.64     31.85      0.69 o
  -8   7   4     45.98     46.78      0.93 o
  -7   7   4     39.58     40.02      0.81 o
  -6   7   4     27.48     27.76      0.57 o
  -5   7   4     59.68     59.83      1.20 o
  -4   7   4     19.67     19.57      0.42 o
  -3   7   4     52.58     53.11      1.06 o
  -2   7   4     27.41     27.08      0.56 o
  -1   7   4     63.72     65.12      1.28 o
   0   7   4     16.96     17.22      0.38 o
   1   7   4     85.67     85.95      1.72 o
   2   7   4      3.62      0.89      0.45 o
   3   7   4     66.84     66.87      1.35 o
   4   7   4     24.21     24.16      0.52 o
   5   7   4     48.15     47.71      0.99 o
   6   7   4     26.83     26.74      0.59 o
  -7   8   4     18.10     18.32      0.43 o
  -6   8   4     12.53     12.65      0.33 o
  -5   8   4      3.19      2.73      0.54 <
  -4   8   4     32.87     33.01      0.67 o
  -3   8   4     13.93     13.69      0.33 o
  -2   8   4      7.29      6.91      0.26 o
  -1   8   4      2.35      0.55      0.71 <
   0   8   4     27.47     27.84      0.57 o
   1   8   4     10.12     10.34      0.30 o
   2   8   4     27.87     27.91      0.58 o
   3   8   4      6.10      5.85      0.37 o
   4   8   4     14.02     14.38      0.38 o
   5   8   4     11.13     11.28      0.37 o
  -7   9   4     33.13     32.76      0.69 o
  -6   9   4     21.79     21.08      0.47 o
  -5   9   4     31.65     31.23      0.65 o
  -4   9   4     12.30     12.31      0.32 o
  -3   9   4     30.71     30.82      0.63 o
  -2   9   4      7.60      7.98      0.28 o
  -1   9   4     43.33     43.68      0.88 o
   0   9   4     20.64     20.61      0.45 o
   1   9   4     30.29     30.63      0.63 o
   2   9   4     13.72     13.94      0.35 o
   3   9   4     43.28     42.64      0.88 o
   4   9   4     14.19     14.26      0.37 o
   5   9   4     26.03     25.74      0.57 o
  -6  10   4     51.66     51.89      1.05 o
  -5  10   4     30.74     29.96      0.64 o
  -4  10   4     45.50     45.76      0.92 o
  -3  10   4      9.35      8.42      0.31 o
  -2  10   4     54.40     54.40      1.10 o
  -1  10   4     24.19     23.98      0.51 o
   0  10   4     65.30     65.83      1.32 o
   1  10   4      8.06      7.12      0.33 o
   2  10   4     62.12     62.10      1.26 o
   3  10   4     19.13     18.59      0.45 o
   4  10   4     60.77     59.57      1.23 o
  -5  11   4     26.72     26.79      0.58 o
  -4  11   4     10.43     10.56      0.34 o
  -3  11   4     26.04     26.29      0.55 o
  -2  11   4      6.82      6.64      0.34 o
  -1  11   4     33.86     34.49      0.70 o
   0  11   4      7.89      8.11      0.34 o
   1  11   4     40.22     40.46      0.83 o
   2  11   4      2.63      1.04      0.86 <
   3  11   4     35.20     34.75      0.74 o
  -3  12   4      2.53      2.67      0.85 <
  -2  12   4     16.71     16.61      0.40 o
  -1  12   4     11.12     11.38      0.34 o
   0  12   4     18.32     18.49      0.42 o
   1  12   4      7.54      5.74      0.35 o
  -9   1   5     25.63     25.21      0.73 o
  -8   1   5     27.80     27.53      0.65 o
  -7   1   5     41.21     40.77      0.84 o
  -6   1   5     37.02     37.07      0.75 o
  -5   1   5     35.36     35.51      0.71 o
  -4   1   5     53.55     53.59      1.07 o
  -3   1   5     69.21     70.37      1.39 o
  -2   1   5      4.15      4.56      0.35 o
  -1   1   5     88.00     88.94      1.76 o
   0   1   5      7.08      7.01      0.20 o
   1   1   5     57.20     58.29      1.15 o
   2   1   5     15.49     15.21      0.34 o
   3   1   5     39.03     39.79      0.79 o
   4   1   5      7.23      7.43      0.31 o
   5   1   5     54.97     54.66      1.12 o
   6   1   5     10.19      9.95      0.39 o
  -9   2   5     35.85     35.47      0.79 o
  -8   2   5     30.18     30.15      0.69 o
  -7   2   5     24.48     23.23      0.55 o
  -6   2   5     49.51     50.28      1.00 o
  -5   2   5     63.83     63.65      1.28 o
  -4   2   5     58.12     58.67      1.17 o
  -3   2   5     47.83     48.61      0.96 o
  -2   2   5     96.54     96.83      1.93 o
  -1   2   5     10.07     10.39      0.24 o
   0   2   5     88.58     89.61      1.77 o
   1   2   5      7.50      7.53      0.22 o
   2   2   5     52.85     52.57      1.06 o
   3   2   5     23.88     24.34      0.50 o
   4   2   5     67.30     67.28      1.36 o
   5   2   5      4.17      4.42      0.61 o
   6   2   5     48.91     48.53      1.00 o
  -9   3   5      8.98      8.40      0.61 o
  -8   3   5      2.49      1.96      1.61 <
  -7   3   5     14.39     14.33      0.39 o
  -6   3   5     14.16     13.71      0.33 o
  -5   3   5     25.37     25.62      0.52 o
  -4   3   5     16.72     16.05      0.35 o
  -3   3   5     18.52     17.71      0.39 o
  -2   3   5      3.05      2.37      0.35 o
  -1   3   5     43.01     42.87      0.87 o
   0   3   5      6.00      6.17      0.23 o
   1   3   5      7.14      6.15      0.24 o
   2   3   5      1.64      1.30      0.88 <
   3   3   5     18.44     17.01      0.40 o
   4   3   5      9.80      9.56      0.32 o
   5   3   5     21.72     22.06      0.49 o
   6   3   5      4.55      3.26      0.60 o
  -8   4   5     22.51     22.51      0.58 o
  -7   4   5     24.27     24.13      0.54 o
  -6   4   5     27.27     26.79      0.57 o
  -5   4   5     26.36     25.97      0.54 o
  -4   4   5     40.07     40.16      0.81 o
  -3   4   5     27.09     27.17      0.55 o
  -2   4   5     47.66     48.22      0.96 o
  -1   4   5      4.14      4.18      0.30 o
   0   4   5     42.08     42.63      0.85 o
   1   4   5     24.39     24.79      0.51 o
   2   4   5     39.45     39.90      0.80 o
   3   4   5      2.14      1.23      0.77 <
   4   4   5     32.09     31.65      0.67 o
   5   4   5      4.90      2.20      0.54 o
   6   4   5     33.15     32.99      0.70 o
  -8   5   5     27.82     26.71      0.66 o
  -7   5   5     37.22     38.14      0.78 o
  -6   5   5     49.26     49.35      1.00 o
  -5   5   5     48.35     47.53      0.98 o
  -4   5   5     44.16     44.67      0.89 o
  -3   5   5     68.74     68.90      1.38 o
  -2   5   5     33.02     33.62      0.67 o
  -1   5   5    107.62    107.97      2.16 o
   0   5   5      2.49      1.14      0.52 <
   1   5   5     63.05     62.84      1.27 o
   2   5   5     15.35     15.35      0.36 o
   3   5   5     53.60     53.91      1.08 o
   4   5   5     10.20     10.59      0.35 o
   5   5   5     55.30     55.06      1.13 o
   6   5   5     17.17     17.43      0.43 o
  -8   6   5     16.45     17.09      0.49 o
  -7   6   5     12.66     12.97      0.41 o
  -6   6   5     36.23     37.03      0.75 o
  -5   6   5     31.64     31.14      0.65 o
  -4   6   5     25.17     24.80      0.52 o
  -3   6   5     15.01     14.04      0.33 o
  -2   6   5     57.79     59.06      1.16 o
  -1   6   5     17.17     17.47      0.37 o
   0   6   5     49.89     50.04      1.01 o
   1   6   5      1.97      1.49      0.76 <
   2   6   5     20.28     19.64      0.44 o
   3   6   5     13.54     13.97      0.35 o
   4   6   5     36.03     35.67      0.74 o
   5   6   5      3.13      2.57      0.74 <
  -7   7   5      3.89      2.40      1.03 <
  -6   7   5     15.11     16.02      0.38 o
  -5   7   5     12.48     11.23      0.31 o
  -4   7   5     11.26     10.31      0.29 o
  -3   7   5     25.10     25.59      0.52 o
  -2   7   5     11.33     11.08      0.29 o
  -1   7   5     18.20     17.55      0.40 o
   0   7   5     20.38     21.04      0.44 o
   1   7   5     27.68     27.64      0.58 o
   2   7   5      6.92      6.83      0.31 o
   3   7   5     17.11     16.73      0.40 o
   4   7   5      5.36      4.18      0.43 o
   5   7   5      9.86      9.24      0.38 o
  -7   8   5     29.22     29.27      0.67 o
  -6   8   5     27.52     26.54      0.59 o
  -5   8   5     33.78     33.58      0.69 o
  -4   8   5     61.55     61.45      1.24 o
  -3   8   5     42.83     43.69      0.87 o
  -2   8   5     66.49     67.15      1.34 o
  -1   8   5      4.40      2.50      0.41 o
   0   8   5     61.24     61.19      1.23 o
   1   8   5     11.90     11.87      0.32 o
   2   8   5     54.55     55.28      1.10 o
   3   8   5      3.77      3.80      0.54 o
   4   8   5     41.70     41.41      0.86 o
  -6   9   5     18.61     19.07      0.44 o
  -5   9   5     32.17     32.12      0.66 o
  -4   9   5     39.96     40.30      0.81 o
  -3   9   5     58.40     58.92      1.18 o
  -2   9   5     19.11     18.83      0.42 o
  -1   9   5     56.92     56.45      1.15 o
   0   9   5      5.88      5.77      0.38 o
   1   9   5     49.57     49.13      1.01 o
   2   9   5      6.58      6.36      0.38 o
   3   9   5     35.67     35.28      0.74 o
   4   9   5     12.05     12.26      0.35 o
  -5  10   5      2.45      2.67      0.82 <
  -4  10   5      5.76      1.21      0.38 o
  -3  10   5      6.45      5.66      0.34 o
  -2  10   5      6.69      4.05      0.33 o
  -1  10   5      1.73      0.13      1.13 <
   0  10   5      3.96      2.27      0.52 o
   1  10   5     16.10     16.59      0.39 o
   2  10   5     11.36     11.08      0.35 o
   3  10   5      5.47      5.95      0.50 o
  -4  11   5     20.72     21.17      0.47 o
  -3  11   5     52.26     52.12      1.06 o
  -2  11   5     21.24     21.84      0.46 o
  -1  11   5     42.91     43.09      0.87 o
   0  11   5      8.35      8.76      0.34 o
   1  11   5     47.99     47.63      0.98 o
   2  11   5      9.04      8.78      0.37 o
  -2  12   5     57.64     57.03      1.17 o
  -1  12   5     17.38     17.02      0.41 o
   0  12   5     52.70     52.77      1.07 o
  -8   0   6     35.30     34.80      0.78 o
  -7   0   6     73.99     73.19      1.50 o
  -6   0   6     53.18     53.47      1.08 o
  -5   0   6     29.53     29.89      0.62 o
  -4   0   6     92.08     91.82      1.85 o
  -3   0   6     24.90     25.31      0.53 o
  -2   0   6     60.80     62.58      1.23 o
  -1   0   6     23.75     23.99      0.49 o
   0   0   6     63.81     63.69      1.28 o
   1   0   6      3.55      3.94      0.53 o
   2   0   6     75.84     75.59      1.53 o
   3   0   6      1.61      1.58      1.55 <
   4   0   6     63.79     63.48      1.30 o
   5   0   6     40.45     40.48      0.87 o
   6   0   6     50.65     49.77      1.07 o
  -8   1   6     38.16     37.47      0.83 o
  -7   1   6     23.69     23.96      0.53 o
  -6   1   6     26.45     26.31      0.55 o
  -5   1   6     47.85     47.26      0.96 o
  -4   1   6      9.47      9.96      0.26 o
  -3   1   6     42.40     43.00      0.86 o
  -2   1   6     24.94     25.07      0.52 o
  -1   1   6     19.11     20.13      0.39 o
   0   1   6      2.35      1.60      0.43 <
   1   1   6     45.95     45.56      0.93 o
   2   1   6      5.45      5.68      0.30 o
   3   1   6     45.59     45.62      0.93 o
   4   1   6      5.50      6.18      0.39 o
   5   1   6     36.37     36.20      0.76 o
   6   1   6     23.24     23.31      0.53 o
  -9   2   6     13.60     13.24      0.69 o
  -8   2   6     11.20     11.02      0.52 o
  -7   2   6     14.70     12.03      0.42 o
  -6   2   6     19.10     18.41      0.42 o
  -5   2   6     17.06     17.04      0.39 o
  -4   2   6     22.45     21.51      0.47 o
  -3   2   6      5.26      5.18      0.41 o
  -2   2   6     24.46     24.98      0.52 o
  -1   2   6      9.80      9.69      0.25 o
   0   2   6     12.93     12.19      0.29 o
   1   2   6     11.29     11.57      0.28 o
   2   2   6     19.72     19.68      0.42 o
   3   2   6      2.02      0.41      0.82 <
   4   2   6     25.89     25.65      0.55 o
   5   2   6     12.64     13.30      0.40 o
   6   2   6     12.21     12.46      0.40 o
  -8   3   6     45.11     44.69      0.96 o
  -7   3   6     42.93     42.25      0.89 o
  -6   3   6     49.09     49.76      1.00 o
  -5   3   6     67.64     68.33      1.36 o
  -4   3   6     27.08     27.49      0.57 o
  -3   3   6     80.07     81.54      1.61 o
  -2   3   6     19.92     20.03      0.42 o
  -1   3   6     40.22     40.15      0.81 o
   0   3   6     13.52     13.48      0.30 o
   1   3   6     58.72     58.39      1.18 o
   2   3   6      4.28      3.66      0.37 o
   3   3   6     82.73     81.93      1.66 o
   4   3   6     15.22     15.43      0.40 o
   5   3   6     49.20     48.55      1.01 o
  -8   4   6     31.97     32.11      0.73 o
  -7   4   6     51.35     51.49      1.05 o
  -6   4   6     36.06     35.79      0.75 o
  -5   4   6     30.96     30.83      0.65 o
  -4   4   6     63.42     64.54      1.28 o
  -3   4   6     16.64     16.64      0.41 o
  -2   4   6     56.43     56.45      1.14 o
  -1   4   6     15.13     15.15      0.33 o
   0   4   6     29.86     30.13      0.61 o
   1   4   6      3.69      3.28      0.44 o
   2   4   6     73.87     74.27      1.48 o
   3   4   6      1.38      1.23      1.20 <
   4   4   6     49.26     47.95      1.01 o
   5   4   6     25.95     25.83      0.57 o
  -8   5   6      5.16      1.64      0.85 o
  -7   5   6      4.87      1.24      0.60 o
  -6   5   6      7.50      7.23      0.43 o
  -5   5   6     14.77     13.12      0.39 o
  -4   5   6      5.09      5.63      0.46 o
  -3   5   6     11.44      9.98      0.34 o
  -2   5   6      6.98      6.24      0.27 o
  -1   5   6     10.74     10.50      0.28 o
   0   5   6      6.75      6.07      0.30 o
   1   5   6      5.43      3.19      0.34 o
   2   5   6      3.41      0.40      0.52 o
   3   5   6      9.83      9.30      0.31 o
   4   5   6      5.96      6.22      0.44 o
   5   5   6      8.85      7.95      0.40 o
  -7   6   6     38.02     38.31      0.80 o
  -6   6   6     47.96     49.14      0.99 o
  -5   6   6     26.46     26.87      0.58 o
  -4   6   6     50.35     50.70      1.03 o
  -3   6   6     10.52     10.11      0.29 o
  -2   6   6     42.80     43.36      0.87 o
  -1   6   6      9.85      9.19      0.28 o
   0   6   6     47.57     48.23      0.96 o
   1   6   6     24.44     24.89      0.51 o
   2   6   6     46.53     45.61      0.94 o
   3   6   6      8.36      8.61      0.32 o
   4   6   6     53.48     52.75      1.09 o
   5   6   6     20.47     20.61      0.49 o
  -7   7   6     34.04     34.39      0.73 o
  -6   7   6     45.29     45.24      0.94 o
  -5   7   6     61.32     61.36      1.25 o
  -4   7   6     27.04     26.43      0.59 o
  -3   7   6     58.04     58.75      1.17 o
  -2   7   6     15.71     15.77      0.35 o
  -1   7   6     46.08     46.97      0.93 o
   0   7   6      6.47      6.76      0.34 o
   1   7   6     59.93     59.93      1.21 o
   2   7   6      3.36      1.91      0.55 o
   3   7   6     63.23     63.05      1.28 o
   4   7   6     16.75     16.59      0.41 o
  -6   8   6      9.40      8.24      0.45 o
  -5   8   6      7.83      6.53      0.46 o
  -4   8   6     23.87     23.17      0.54 o
  -3   8   6     12.30     12.34      0.33 o
  -2   8   6      9.84      8.63      0.29 o
  -1   8   6      6.32      5.79      0.33 o
   0   8   6     12.49     12.12      0.33 o
   1   8   6      9.89      9.44      0.32 o
   2   8   6     29.18     29.07      0.61 o
   3   8   6      6.42      6.60      0.36 o
   4   8   6     19.36     19.29      0.47 o
  -6   9   6     19.90     19.67      0.55 o
  -5   9   6     38.85     39.59      0.82 o
  -4   9   6     17.43     17.05      0.45 o
  -3   9   6     23.77     24.07      0.51 o
  -2   9   6      2.90      3.25      0.59 <
  -1   9   6     31.79     31.17      0.66 o
   0   9   6     15.66     15.56      0.38 o
   1   9   6     25.49     25.47      0.55 o
   2   9   6      4.02      4.42      0.59 o
   3   9   6     35.12     34.51      0.73 o
  -5  10   6     37.05     37.72      0.82 o
  -4  10   6     48.92     50.44      1.01 o
  -3  10   6     10.73     11.40      0.37 o
  -2  10   6     45.59     45.77      0.93 o
  -1  10   6      8.64      8.75      0.33 o
   0  10   6     51.05     52.05      1.04 o
   1  10   6     13.42     13.62      0.37 o
   2  10   6     51.67     51.32      1.05 o
  -3  11   6     27.07     27.62      0.64 o
  -2  11   6      4.42      4.41      0.64 o
  -1  11   6     28.06     27.54      0.59 o
   0  11   6      5.66      4.33      0.45 o
  -8   1   7     38.06     37.81      0.81 o
  -7   1   7     35.65     35.63      0.75 o
  -6   1   7     22.38     22.14      0.48 o
  -5   1   7     27.52     27.63      0.57 o
  -4   1   7     37.53     37.43      0.76 o
  -3   1   7     36.69     37.06      0.75 o
  -2   1   7     12.57     12.66      0.32 o
  -1   1   7     69.14     69.35      1.39 o
   0   1   7     16.85     17.22      0.38 o
   1   1   7     74.33     74.79      1.49 o
   2   1   7      7.29      7.50      0.28 o
   3   1   7     41.09     40.84      0.84 o
   4   1   7     14.07     14.02      0.40 o
   5   1   7     42.93     42.20      0.89 o
  -8   2   7     31.77     31.41      0.69 o
  -7   2   7     26.43     25.76      0.58 o
  -6   2   7     48.79     48.93      0.99 o
  -5   2   7     38.58     38.76      0.79 o
  -4   2   7     39.19     39.69      0.80 o
  -3   2   7     34.96     36.31      0.72 o
  -2   2   7     55.21     55.42      1.11 o
  -1   2   7      7.34      7.73      0.30 o
   0   2   7     91.35     91.75      1.83 o
   1   2   7      3.91      4.00      0.38 o
   2   2   7     60.88     60.98      1.22 o
   3   2   7     18.98     18.72      0.43 o
   4   2   7     49.38     48.88      1.01 o
   5   2   7      5.14      5.62      0.58 o
  -8   3   7      9.29      8.24      0.49 o
  -7   3   7      8.47      6.72      0.48 o
  -6   3   7      8.20      7.94      0.37 o
  -5   3   7     21.07     21.59      0.46 o
  -4   3   7     18.76     18.92      0.42 o
  -3   3   7      3.96      3.10      0.59 o
  -2   3   7      6.57      6.96      0.39 o
  -1   3   7     33.63     32.42      0.69 o
   0   3   7      4.57      3.73      0.51 o
   1   3   7     24.25     23.81      0.50 o
   2   3   7      5.22      5.52      0.36 o
   3   3   7     18.68     17.34      0.42 o
   4   3   7     14.90     15.38      0.40 o
   5   3   7     20.20     19.80      0.48 o
  -8   4   7     23.74     23.79      0.59 o
  -7   4   7     21.27     20.62      0.50 o
  -6   4   7     22.25     22.15      0.49 o
  -5   4   7     16.77     16.50      0.40 o
  -4   4   7     18.89     18.97      0.43 o
  -3   4   7     22.16     22.29      0.49 o
  -2   4   7     35.36     35.50      0.73 o
  -1   4   7     20.33     20.65      0.46 o
   0   4   7     46.83     47.12      0.96 o
   1   4   7      9.14      9.23      0.29 o
   2   4   7     48.39     48.30      0.98 o
   3   4   7      4.18      4.22      0.50 o
   4   4   7     29.33     29.11      0.63 o
  -7   5   7     40.00     40.38      0.83 o
  -6   5   7     35.57     35.80      0.75 o
  -5   5   7     42.37     42.26      0.87 o
  -4   5   7     27.35     27.42      0.58 o
  -3   5   7     41.05     40.58      0.85 o
  -2   5   7     28.89     29.08      0.62 o
  -1   5   7     84.77     85.72      1.71 o
   0   5   7      7.97      8.27      0.41 o
   1   5   7     70.76     71.09      1.42 o
   2   5   7      9.22      9.32      0.31 o
   3   5   7     51.31     51.47      1.04 o
   4   5   7     13.32     13.68      0.38 o
  -7   6   7     14.87     14.75      0.43 o
  -6   6   7     32.82     33.29      0.70 o
  -5   6   7     23.37     22.90      0.53 o
  -4   6   7     17.85     16.88      0.44 o
  -3   6   7     18.10     17.91      0.47 o
  -2   6   7     33.75     33.63      0.72 o
  -1   6   7     11.14     11.14      0.42 o
   0   6   7     54.33     53.64      1.11 o
   1   6   7      5.23      5.09      0.35 o
   2   6   7     28.75     28.36      0.60 o
   3   6   7     13.01     13.24      0.35 o
   4   6   7     29.23     29.07      0.63 o
  -6   7   7     12.79     13.38      0.43 o
  -5   7   7      3.69      2.96      0.84 <
  -4   7   7      5.12      2.25      0.59 o
  -3   7   7     21.67     21.80      0.50 o
  -2   7   7     16.90     16.64      0.44 o
  -1   7   7     19.46     18.15      0.50 o
   0   7   7      4.32      2.97      0.58 o
   1   7   7     21.85     20.39      0.47 o
   2   7   7      0.95      1.11      2.00 <
   3   7   7     21.59     21.58      0.48 o
  -6   8   7     25.85     26.37      0.61 o
  -5   8   7     23.86     23.88      0.55 o
  -4   8   7     39.81     39.78      0.83 o
  -3   8   7     32.85     33.56      0.70 o
  -2   8   7     52.57     53.09      1.08 o
  -1   8   7     19.56     19.53      0.52 o
   0   8   7     60.86     59.91      1.24 o
   1   8   7      4.68      4.30      0.55 o
   2   8   7     62.17     62.06      1.26 o
  -5   9   7     29.46     29.44      0.69 o
  -4   9   7     29.47     29.44      0.65 o
  -3   9   7     41.10     41.36      0.86 o
  -2   9   7     15.52     15.49      0.57 o
  -1   9   7     44.74     44.74      0.95 o
   0   9   7      7.04      7.44      0.69 o
   1   9   7     51.52     51.21      1.06 o
  -3  10   7      5.98      0.94      0.84 o
  -2  10   7      5.50      2.37      0.90 o
  -1  10   7      6.74      5.55      0.74 o
   0  10   7      7.86      6.33      0.67 o
  -8   0   8     29.03     28.79      0.78 o
  -7   0   8     55.63     56.09      1.16 o
  -6   0   8     36.61     36.99      0.78 o
  -5   0   8     30.96     31.42      0.65 o
  -4   0   8     64.63     65.39      1.30 o
  -3   0   8     22.51     22.86      0.50 o
  -2   0   8     72.62     74.87      1.47 o
  -1   0   8     23.61     23.69      0.53 o
   0   0   8     49.91     50.96      1.04 o
   1   0   8      3.02      2.69      1.23 <
   2   0   8     52.92     52.24      1.10 o
   3   0   8      6.16      6.67      1.01 o
   4   0   8     53.25     52.96      1.16 o
  -8   1   8     26.59     25.81      0.65 o
  -7   1   8     17.76     17.69      0.46 o
  -6   1   8     30.84     30.54      0.64 o
  -5   1   8     28.85     28.71      0.60 o
  -4   1   8     15.15     15.56      0.35 o
  -3   1   8     45.90     45.85      0.93 o
  -2   1   8     22.35     22.46      0.48 o
  -1   1   8     35.51     36.57      0.73 o
   0   1   8      3.02      3.39      0.90 <
   1   1   8     34.31     34.28      0.72 o
   2   1   8      1.92      1.64      1.35 <
   3   1   8     35.25     35.39      0.78 o
   4   1   8      0.00      0.89     12.14 <
  -7   2   8     12.65     11.26      0.41 o
  -6   2   8     12.13     12.00      0.33 o
  -5   2   8     19.04     18.97      0.42 o
  -4   2   8     19.72     18.98      0.43 o
  -3   2   8      7.60      7.61      0.33 o
  -2   2   8     27.81     26.54      0.58 o
  -1   2   8      6.13      5.22      0.39 o
   0   2   8     15.48     14.67      0.39 o
   1   2   8      4.96      4.98      0.59 o
   2   2   8     16.54     15.73      0.45 o
   3   2   8      3.39      3.33      1.34 <
   4   2   8     18.78     17.73      0.64 o
  -7   3   8     31.61     31.42      0.68 o
  -6   3   8     45.92     46.48      0.94 o
  -5   3   8     45.63     46.44      0.93 o
  -4   3   8     31.37     32.43      0.65 o
  -3   3   8     71.29     73.37      1.44 o
  -2   3   8     19.23     19.93      0.43 o
  -1   3   8     51.78     52.26      1.05 o
   0   3   8     10.05     10.41      0.37 o
   1   3   8     44.73     44.55      0.92 o
   2   3   8      2.00      0.99      1.78 <
   3   3   8     59.45     59.92      1.23 o
  -7   4   8     38.26     38.18      0.81 o
  -6   4   8     23.46     22.82      0.52 o
  -5   4   8     33.56     34.00      0.70 o
  -4   4   8     47.96     48.91      0.98 o
  -3   4   8     11.51     11.21      0.37 o
  -2   4   8     63.90     64.56      1.29 o
  -1   4   8     19.01     19.03      0.44 o
   0   4   8     30.83     31.38      0.68 o
   1   4   8      3.02      2.42      0.98 <
   2   4   8     49.38     49.98      1.02 o
   3   4   8      4.84      4.56      1.22 <
  -7   5   8      3.44      1.86      1.02 <
  -6   5   8     10.13      9.74      0.39 o
  -5   5   8     14.53     14.43      0.39 o
  -4   5   8     10.35     10.20      0.38 o
  -3   5   8     13.33     11.33      0.41 o
  -2   5   8      3.35      1.87      0.87 <
  -1   5   8      6.83      2.23      0.49 o
   0   5   8      4.11      3.56      0.89 <
   1   5   8      6.28      1.42      0.64 o
   2   5   8      3.59      4.03      0.98 <
  -6   6   8     30.35     30.59      0.66 o
  -5   6   8     31.84     32.24      0.68 o
  -4   6   8     48.97     49.00      1.00 o
  -3   6   8     24.05     24.19      0.55 o
  -2   6   8     46.10     46.19      0.95 o
  -1   6   8      7.06      6.80      0.51 o
   0   6   8     48.33     48.62      1.03 o
   1   6   8      8.97     10.48      0.62 o
   2   6   8     34.71     34.08      0.76 o
  -5   7   8     44.29     44.76      0.92 o
  -4   7   8     26.35     25.11      0.59 o
  -3   7   8     55.36     56.17      1.14 o
  -2   7   8     14.72     15.15      0.43 o
  -1   7   8     47.70     49.04      1.00 o
   0   7   8      6.51      6.63      0.68 o
   1   7   8     44.57     44.66      0.94 o
   2   7   8      7.22      7.56      0.73 o
  -5   8   8      8.30      7.60      0.63 o
  -4   8   8     16.17     15.19      0.45 o
  -3   8   8      6.60      6.30      0.54 o
  -2   8   8     23.09     22.47      0.62 o
  -1   8   8      8.52      8.20      0.59 o
   0   8   8     15.06     13.99      0.52 o
   1   8   8      5.45      4.10      0.90 o
  -3   9   8     25.05     24.25      0.64 o
  -2   9   8      3.41      5.04      2.42 <
  -1   9   8     29.25     27.75      0.74 o
  -7   1   9     28.16     28.13      0.64 o
  -6   1   9     19.47     19.56      0.45 o
  -5   1   9     35.85     36.13      0.73 o
  -4   1   9     30.90     31.10      0.64 o
  -3   1   9     38.54     39.74      0.79 o
  -2   1   9     17.48     17.93      0.41 o
  -1   1   9     47.23     48.01      0.97 o
   0   1   9     13.85     14.48      0.41 o
   1   1   9     56.52     56.88      1.15 o
   2   1   9      1.70      0.65      2.79 <
  -7   2   9     27.36     26.87      0.67 o
  -6   2   9     41.88     41.86      0.86 o
  -5   2   9     27.14     27.32      0.57 o
  -4   2   9     44.70     45.99      0.91 o
  -3   2   9     38.15     39.27      0.78 o
  -2   2   9     38.26     38.21      0.79 o
  -1   2   9     14.60     14.82      0.40 o
   0   2   9     66.10     66.44      1.34 o
   1   2   9     12.47     12.50      0.41 o
   2   2   9     51.77     51.93      1.09 o
  -6   3   9      6.52      5.68      0.41 o
  -5   3   9     25.71     26.16      0.55 o
  -4   3   9     16.40     16.56      0.39 o
  -3   3   9     12.01     10.40      0.36 o
  -2   3   9     10.32     10.64      0.36 o
  -1   3   9     21.13     19.42      0.49 o
   0   3   9      3.39      2.48      0.84 <
   1   3   9     20.18     20.45      0.49 o
   2   3   9      7.01      6.65      0.61 o
  -6   4   9     25.74     26.03      0.56 o
  -5   4   9     18.12     18.92      0.44 o
  -4   4   9     22.41     22.04      0.50 o
  -3   4   9     14.59     14.32      0.40 o
  -2   4   9     33.58     33.52      0.71 o
  -1   4   9     14.98     15.14      0.44 o
   0   4   9     35.95     35.92      0.76 o
   1   4   9      4.00      4.47      0.85 <
   2   4   9     33.95     33.47      0.74 o
  -6   5   9     28.99     29.39      0.64 o
  -5   5   9     43.06     43.68      0.89 o
  -4   5   9     25.43     25.12      0.56 o
  -3   5   9     36.35     36.30      0.77 o
  -2   5   9     31.76     31.53      0.68 o
  -1   5   9     60.22     60.32      1.24 o
   0   5   9     14.85     15.49      0.48 o
   1   5   9     55.86     55.93      1.15 o
  -5   6   9     15.74     16.40      0.45 o
  -4   6   9     25.81     25.77      0.57 o
  -3   6   9     23.18     23.46      0.54 o
  -2   6   9     22.82     22.79      0.54 o
  -1   6   9     11.63     11.55      0.51 o
   0   6   9     39.90     39.03      0.88 o
  -4   7   9      3.92      2.49      0.97 <
  -3   7   9     17.51     17.02      0.57 o
  -2   7   9      9.27      8.51      0.64 o
  -1   7   9     20.50     19.81      0.77 o
  -5   0  10     43.91     44.01      0.92 o
  -4   0  10     41.69     42.03      0.87 o
  -3   0  10     25.03     25.28      0.63 o
  -2   0  10     60.09     60.88      1.25 o
  -1   0  10     15.91     16.15      0.54 o
   0   0  10     39.80     40.43      0.87 o
   1   0  10      0.00      1.09     15.65 <
  -5   1  10     23.57     23.09      0.51 o
  -4   1  10     18.31     18.12      0.43 o
  -3   1  10     31.70     31.71      0.67 o
  -2   1  10     10.49     10.66      0.45 o
  -1   1  10     29.00     29.48      0.64 o
   0   1  10      1.52      1.84      2.14 <
   1   1  10     19.31     19.46      0.51 o
  -5   2  10     16.19     14.55      0.39 o
  -4   2  10     15.39     15.61      0.40 o
  -3   2  10      6.55      6.67      0.51 o
  -2   2  10     20.35     19.55      0.48 o
  -1   2  10      2.19      0.78      1.48 <
   0   2  10      9.07      8.36      0.48 o
  -5   3  10     34.19     34.64      0.71 o
  -4   3  10     36.66     37.00      0.76 o
  -3   3  10     52.60     52.82      1.07 o
  -2   3  10     12.71     13.14      0.41 o
  -1   3  10     44.12     43.86      0.91 o
   0   3  10      6.23      5.88      0.69 o
  -4   4  10     32.12     32.96      0.68 o
  -3   4  10     12.86     12.09      0.43 o
  -2   4  10     50.22     51.07      1.05 o
  -1   4  10     13.54     14.34      0.77 o
  -3   5  10      7.04      4.00      0.76 o
  -2   5  10      4.48      3.17      1.72 <
